# Supplementary material for: Rapid screening of innate immune gene expression in zebrafish using reverse transcription - multiplex ligation-dependent probe amplification
Source: BMC Res Notes. 2011 Jun 15;4:196. doi: 10.1186/1756-0500-4-196 (PMC3138464; doi:10.1186/1756-0500-4-196)
Supplement: Additional file 1 — Supplementary Table 1. Oligonucleotide sequences used in RT-MLPA and real-time PCR. [file 1756-0500-4-196-S1.XLS]

## Sheet: Sheet1
Supplementary Table 1. Oligonucleotide sequences used in RT-MLPA and real-time PCR
A. MLPA probes, RT primers, and real time PCR primers
Gene	Probe length	Left Probe Oligo	Right Probe Oligo	RT Primer	Real Time PCR forward	Real Time PCR reverse
immune response genes, FAM label
ccl20	147	GTGGCAGGGCGCTACGAACAACTGGACGCAAGAACGAGTCTTATGCCTAAAGA	AGAAGGCAGAAACAATGAAGACGAAGACGATGAGCAACTTCAACCTCATAAGTTAATGATTATATAATTATCTAGATTGGATCTTGCTGGCGCGTCC	AGTGGTGAACATGCTCATC	ATCAATCTGCGCTAATCCATCAC	TGGTGAACATGCTCATCGTCTT
ccl-c24i	151	GTGGCAGGGCGCTACGAACAACTTTGAGACTGATCGAGGGGATTTC	TGCTCTGACCCCAGACAGCCATAACTTCTTCGTCATAAGTTATAGCTCGCACTTCAAATTATAATTTATACCCTCTGATAATCTAGATTGGATCTTGCTGGCGCGTCC	TTTCTCCGCACCCAT	TCATCGGTGTCAGGATGCAA	ACTTTCCTCCGCACCCATG
cxc46	162	GTGGCAGGGCGCTACGAACAAGAAGTGTGTCTAAATCCAGAGTCCAAGCAGGGGAAAAAACTGCAGAAATGCTGGCAAAA	AATTAACTTCAACCCACAGAGGAAGAAGGTCTGTCTGACGATCAAGAAGAATGCACCATCTAGATTGGATCTTGCTGGCGCGTCC	AAGCTTCTTGAGTCTTTTTGG	TGTCTAAATCCAGAGTCCAAGCAG	TTTGGTGCATTCTTCTTGATCG
cxcl-c1c	165	GTGGCAGGGCGCTACGAACAAGTGCTCGCAGGGACACCATTAAGGAGTTTTATATCACCCCTAAAAGACCAAACTGCGACAAAGTTGAAATTAT	ACTGACTCAAAAACCCGAGAACAAAACAACAGCATCCGGTTCTTCGTCTCTAGATTGGATCTTGCTGGCGCGTCC	CCTGCTGTTTTTGTGGATTC	CACCCCTAAAAGACCAAACTGC	CTGCTGTTTTTGTGGATTCAAGC
fkbp5	95	GTGGCAGGGCGCTACGAACAACGGTGACAGTGGAGTATGCAAGattg	TGAAACAGCATGGTGTAGAGGGGGTCTAGATTGGATCTTGCTGGCGCGTCC	CCGATCATCGGCCTTT	GTGCCCGACTGCTGTCTTTAC	CCCGATCATCGGCCTTT
fos	154	GTGGCAGGGCGCTACGAACAACTCCAACAAGAGAAGCAGATCTGAACAGCTTTC	TCCAGAAGAAGAAGAGAAGAAAAGAGTACGTCGGGTGCTTTATGACTCTGCCGCCGTCATAAAATGGTATGCCGAATCTAGATTGGATCTTGCTGGCGCGTCC	CAGCCATCTTGTTTCG	GAGGGTTACTGGAGCAAAGACCT	GCAGCCATCTTGTTTCGTTCA
ifnphi1	140	GTGGCAGGGCGCTACGAACAAGAAAATCGTCTGACCTCAAAGAATGTGTGGC	AAGATACGCAAAGCCAGCACACAAGGGTGACTCTGCCGCCGTCATAAAATCGGCTGCTGCTTTATCTAGATTGGATCTTGCTGGCGCGTCC	CTTATCTCGTAGGACTCCTTG	CTCGGTGAACTGGGACCAA	CCTTGTGTGCTGGCTTTGC
il10	143	GTGGCAGGGCGCTACGAACAACAGGAACTCAAGCGGGATATGGTGAAATGC	AAGAGGTACTTTTCTTGCCAAAATCCCTTTGAAGTCAACAGCTTAAAGAATTCTTCTTCTTCGTCATATCTAGATTGGATCTTGCTGGCGCGTCC	CCCCTTTTCCTTCATCTTTT	CAGGAACTCAAGCGGGATATG	CCCCTTTTCCTTCATCTTTTCAT
il1b	111	GTGGCAGGGCGCTACGAACAACTCCGCTCCACATCTCGTACTCAAG	GAGATCAGCGGGTCTCTGGAGACCATTAGGTGCTTTATGACTCTAGATTGGATCTTGCTGGCGCGTCC	CGTTTGGATCTCCAGCTT	AAAGTAACCTGTACCTGGCCTGTT	TCCGTTTGGATCTCCAGCTTTA
jun	123	GTGGCAGGGCGCTACGAACAACGACGTGGGACTTCTCAAACTGGCA	TCACCGGAGCTGGAGAGGCTCATCATGGTGCTTTATGACTCTGCCGCCGTCATTCTAGATTGGATCTTGCTGGCGCGTCC	ATGCCGTTGCTAGACTG	CCCACCTGAGGGCCAAA	TCATGCCGTTGCTAGACTGG
junb	178	GTGGCAGGGCGCTACGAACAATTCTTCTTCGTCATAACTTAATGTTCATTACATACCTCTGATCCTGAACAGCTGCAATCCTAACACTAACCTCACAC	CTGCAGCCAACTACCCGACAGCCACCATCAGCTACCTGCCTCACCATTTCTTCTTCGTCTAGATTGGATCTTGCTGGCGCGTCC	GTACTGCTGGTGGTGGT	CCACCCTGAACAGCTGCAA	GTGGTAGTGGTGGTGGTCGTC
mpx	127	GTGGCAGGGCGCTACGAACAAGGCTTTCTTCTCTCCATGGAGGGTGATCTT	TGAAGGGGGAATTGATCCTGTGCTCTTCTTCTTCGTCATAACTTAATGTTTTTCTAGATTGGATCTTGCTGGCGCGTCC	AATCAATCCACGGAGC	AGAACCATCCTCAGTTTCCCAGT	CCAATCAATCCACGGAGCA
rel	99	GTGGCAGGGCGCTACGAACAACTCAATGCACAGGGATCCCCATCTAA	TGGGAGAGCCATGTGTTCAGATTTTCGATCTAGATTGGATCTTGCTGGCGCGTCC	GTTTGGGCTGCTCGAA	GACGTATAACAAACCTACGACACTGG	TCTGTTTGGGCTGCTCGAA
spi1	107	GTGGCAGGGCGCTACGAACAACAGAATGGAGGGGTACATCATCCCACCCAA	AGAAGAGGGTAGAGAGAGGGTAACCTGGACTGTCTAGATTGGATCTTGCTGGCGCGTCC	GACATCCAGCCAGTC	GGGTACATCATCCCACCCAA	GATCTTTGGTTAAAACTGCCCAGTA
tirap	133	GTGGCAGGGCGCTACGAACAAGGATCTCAATGTAAACAGAGAGTTCGGCTTTAAACAGGTGTACAGTACTGTACTTCAC	TATTTGAAGGACGTGTGTGAGAAGGAGACGTCTAGATTGGATCTTGCTGGCGCGTCC	GTCCGTCTGAGACACACT	GATCTCAATGTAAACAGAGAGTTCGG	GTCCGTCTGAGACACACTGCTG
tlr1	103	GTGGCAGGGCGCTACGAACAACAGAGAGAGAGGACAGAGGGACGGACGG	ATTACCTCAGAAAGATGAAGCCGTCTTCAGTCTAGATTGGATCTTGCTGGCGCGTCC	CTAACCACCAGCCTGAAG	GAGGACAGAGGGACGGACG	GAATGGCGGGAATGAGAGAC
tlr4bb	170	GTGGCAGGGCGCTACGAACAACTTGTGAATGCTGGACAAGGACAGGAATGTACCGA	GCTGATAAAGAATAAGGAATATTCATGTTCTGGAAGGAATCTGACATCTTCTTCGTCATAACTTAATGTTTTTATTTAAAATACCCTCTGTCTAGATTGGATCTTGCTGGCGCGTCC	AGAAGGGAAGACTACCAGGA	TTCTTGTGAATGCTGGACAAGG	ACAGAGAAGGGAAGACTACCAGGA
tlr5a	119	GTGGCAGGGCGCTACGAACAACAACTGATGGCTACTTCGCTTTCTGCATGGACAGAG	GTCTTCAAGAGGTGCCAAAGATTTCCACTTACATAACTTCTAGATTGGATCTTGCTGGCGCGTCC	CTGTTTTTACTCAAATCCACG	GAGGTGCCAAAGATTTCCACTTAC	TGGTGCATCAGGATGAGGACT
tnfa	115	GTGGCAGGGCGCTACGAACAATGCCATCCATTTAACAGGTGGATACA	ACTCTGAATCAAAGACCTTAGACTGGAGAGATGACCAGGTGCTTTCTAGATTGGATCTTGCTGGCGCGTCC	GAAAAGGCCTGGTCCTG	TCCAAGGCTGCCATCCAT	TTCAAGCCACCTGAAGAAAAGG
reference genes, FAM label
bactin1	91	GTGGCAGGGCGCTACGAACAATCCATTGTTGGACGACCCAGACA	TCAGGGAGTGATGGTTGGCATGGTCTAGATTGGATCTTGCTGGCGCGTCC	CATAGGAGTCTTTCTGTCC	CCGGTTTTGCTGGAGATGA	CACATAGGAGTCTTTCTGTCCCATG
ppial	130	GTGGCAGGGCGCTACGAACAAGTTCTTCATCTGCACCGCCGACACCA	ACTGGCTGGACGGTAAGCACGTGGTTTCTTCTTCGTCATAACTTAATGTTTTTATTTAATCTAGATTGGATCTTGCTGGCGCGTCC	CTTCCCGAACACCA	GAGGCAAAGGCACCCTGTC	CCCGAACACCACGTGCTT
rplp0	158	GTGGCAGGGCGCTACGAACAAGATCTGACTGAGGTCCGAGACCTGCTGCTGGCAAACAAA	GTGCCCGCTGCTGCCCGTGCTGGTTTCTTCTTCGTCATAACTTAATGTTTTTATTTAAAATACCCTCTGAAAAGTCTAGATTGGATCTTGCTGGCGCGTCC	ACGGTCACCTCACAG	GACTGAGGTCCGAGACCTGCT	GACCGAGCCCGGTGTTCT
control for genomic DNA contamination, FAM label
intron control (cxcr3.2)	174	GTGGCAGGGCGCTACGAACAAGTTTTTCCTGCTCATGCAGCTTTCAGTTCCACATTTTAGGCTTT	TGTTGTAGCTTGACAACGTGGGATTCAGTTTCTGTGGTCTAACGTTTCACTCTTTGTCCCTCTATTTTTTTCTTTTTTCTTCTTCTCTAGATTGGATCTTGCTGGCGCGTCC
immune response genes, TR label
ccl-c5a	142	GAGGCTGCCGCGTGTGCAAATGGACAAAAGGAGGGAAAAGTGCAAAGAAACAAGGTTCATC	GAGAGACGCTGTCATGCTCTGAAATTTATGAAGTTCTGAGTGAACACATACTGTTCTAGATTGGATCTTGCTGGCGCGTCC	TTACTGTGCACACAGTATGT	CAAAAGGAGGGAAAAGTGCAAA	CAGCTGCCATTTAATGCATATATTACTGT
chia.6	149	GAGGCTGCCGCGTGTGCAAACCCTCTTATTGGACAACTTCGCACACTGCTTAATATCAACAACACTG	AGTTCCCATATAACCCTCCAAGCACAACAGTTAAGCCCAGTGGGAGTTCTTCTTCTCTAGATTGGATCTTGCTGGCGCGTCC	GTACAGTAGCAGATGCTCTTGT
cxcl-c13d	97	GAGGCTGCCGCGTGTGCAAAGCATCACTCTGGTGGCTGGTGcggtgcag	CCTCTCGGTGCAGGCTACAACTCTAGATTGGATCTTGCTGGCGCGTCC	ACACACAGCGGCTGTTGT	AGTGTTGTTTTTGGAGTCAGCATC	GACCCGAGACTCCAGCTTCA
cxcl-c5c	153	GAGGCTGCCGCGTGTGCAAACCAAGTCCATCCTGCTCAAACAAAGAGAT	TATATTGACGGTCGTGGAAGGGAGGGGAAATTCTTCTTCGTCATAACTTAATGTTTATTAATCATAACTTATACTTTCTAGATTGGATCTTGCTGGCGCGTCC	TTCTGCTTCCCTTTCC	GGCAGTTGATGTGTTTCAACCA	CTCTTTCTGCTTCCCTTTCCTTT
cxcr3.2	132	GAGGCTGCCGCGTGTGCAAATCAACAACAGCCGCAGAGGTCTCAGCG	CCTACAGATTATGACTACAACAGTACTTCCTATGATGATGATAATCCTTACGCTGCCCTCTAGATTGGATCTTGCTGGCGCGTCC	CATGTTTCTGTCAGACTGCA	GAGGTCTCAGCGCCTACAGATT	AGGTGCAAAGCGACCAAGA
cxcr4b	138	GAGGCTGCCGCGTGTGCAAATGCGCCTTTTTGAGCACACCTATAAGAACAAAATGGAATTTTACGA	TAGCATCATTTTAGACAACAGCTCTGACTCCGGTTCTTTCTTCTTTCTAGATTGGATCTTGCTGGCGCGTCC	CATCATAGTCCCCAGAAC	GAGCACACTTATAAGAACAAAATGGAA	GACTGAGAGGTCGCAAAGTTCTTC
il8	122	GAGGCTGCCGCGTGTGCAAATCCTGGCATTTCTGACCATCATTGAAGGAATGAGCTT	GAGAGGTCTGGCTGTAGATCCACGCTGTCGCTGTTCTTCTAGATTGGATCTTGCTGGCGCGTCC	GCGTCGGCTTTCTGTTT
mmp9	113	GAGGCTGCCGCGTGTGCAAATGGGGATTTTGCCCTGATCGTGGA	TACAGTCTGTTTCTGGTGGCTGCTCATGATTCTTCTTCGTCATCTAGATTGGATCTTGCTGGCGCGTCC	GCATGTCCAAACTCATG
myd88	125	GAGGCTGCCGCGTGTGCAAATGCCTGTGATTTTCAGACTAAGTTTGCGCTCAGTCTTTGCCCAG	GAGCTCGCACTAAACGGCTAATCCCTGTCGTCTATCTAGATTGGATCTTGCTGGCGCGTCC	GGCCTCTTCATGGATTTG	GATAGTGATGCCTGTGATTTTCAGA	ACGGCCTCTTCATGGATTTGTA
nfκb2	135	GAGGCTGCCGCGTGTGCAAAGAACTCACAAATACGACAACAGCTCATTCAGATTG	CTCTACACAATCGTGCTAATTTGGCGGCCATCTTCGTCATAACTTAATGTTTTTCTAGATTGGATCTTGCTGGCGCGTCC	GCACGAGCATTGCATT	CACAGTCTCAGTCGAACTCACAAATA	GCTGTACTGTAATAAAGCACGAGCAT
rela	101	GAGGCTGCCGCGTGTGCAAATCTCAAGCTGAGCAGTATCATCACAGggt	CCTCGATGTCTGCTGAAAGACGGCCTCTAGATTGGATCTTGCTGGCGCGTCC	CGTTTAGCCGTAGGGAAT
sarm1	105	GAGGCTGCCGCGTGTGCAAAGCTATGAAGGACTGGGTTCATAAGGAGATC	GTCACCGCTCTGAATGGAAAGAAGAACATCTAGATTGGATCTTGCTGGCGCGTCC	CAGTTACAGGAACAATGTTC
ticam1	145	GAGGCTGCCGCGTGTGCAAAGGGTCAGTTTCCAAGTTCCTGATTTTGGAATCAATGCAGAACTATTATTAAGgatcccca	GATATGGCTTTGATATGTCAAATAAGAGCACATATTCATCTAGATTGGATCTTGCTGGCGCGTCC	GCTGATCACATGTGAATATG	GGTCAGTTTCCAAGTTCCTGATTT	CTGATCACATGTGAATATGTGCTCTT
tlr5b	118	GAGGCTGCCGCGTGTGCAAACTTAGGAAAACGCTGTATGGATAGATGATCCGtg	CTCACAGAATGGGATATACATTCATACTGATCCTTTTCTAGATTGGATCTTGCTGGCGCGTCC	CAGGCACAATCCAAAA
traf6	109	GAGGCTGCCGCGTGTGCAAACTGTACTTTCAGCACTTTTGGATGTCGTGAAAAGat	GACAAGAAATGAGCTGGCCCAGTTCTTCTAGATTGGATCTTGCTGGCGCGTCC	ACTCCTGCATGTGCTG
reference genes, TR label
bactin1	156	GAGGCTGCCGCGTGTGCAAAGAGGCTCCCCTGAATCCCAAAGCCAACAGAGAGAAGATGACACAGA	TCATGTTCGAGACCTTCAACACCCCTTTCTTCTTCGTCATAACTTAATGTTTTTATTTAAAATTCTAGATTGGATCTTGCTGGCGCGTCC	GGCCACATACATGGC	GCACCCTGTCGTGCTCACT	ACAGCCTGGATGGCCACATAC
ppial	93	GAGGCTGCCGCGTGTGCAAATGTGCCGAAGACCGCTGAGAACT	TCCGTGCACTCTGCACCGGAGAGTCTAGATTGGATCTTGCTGGCGCGTCC	TAGCCGAAACCCTTCT	AAGGAGGCGGGGAGGAT	CCTTGTAGCCGAAACCCTTCT
rplp0	129	GAGGCTGCCGCGTGTGCAAATGTCGAAACAGACTACACATTCCCCTTGGCTGAGAAG	GTGAAGGCCTACCTGGCTGATCTTCTTCTTCGTCATAACTTAATGTCTAGATTGGATCTTGCTGGCGCGTCC	AACAGCGAAAGCGGT	CAAGAGGGTCCTGGCTGTCA	GGGCTGCAACAGCGAAAG
B. Universal primers for RT-MLPA
Primer	Label	Sequence
forward 1	FAM	GTGGCAGGGCGCTACGAACAA
forward 2	TR	GAGGCTGCCGCGTGTGCAAA
reverse	none	GGACGCGCCAGCAAGATCCAATCTAGA
