# Supplementary material for: Rapid screening of innate immune gene expression in zebrafish using reverse transcription - multiplex ligation-dependent probe amplification
Source: BMC Res Notes. 2011 Jun 15;4:196. doi: 10.1186/1756-0500-4-196 (PMC3138464; doi:10.1186/1756-0500-4-196)
Supplement: Additional file 2 — Supplementary Table 2. Amounts of competitor oligonucleotides in the probe mixes for RT-MLPA analysis of zebrafish adults and embryos. [file 1756-0500-4-196-S2.XLS]

## Sheet: Sheet1
Supplementary Table 2. Amounts of competitor oligonucleotides in the probe mixes for RT-MLPA analysis of zebrafish adults and embryos
Gene	competitor in probemix for adults (pmol/µl)	competitor in probemix for embryos (pmol/µl)
immune response genes, FAM label
ccl20	0.03	0.02
ccl-c24i	0.05	0.04
cxc46	-	-
cxcl-c1c	0.012	0.4
fkbp5	0.03	0.03
fos	-	-
ifnphi1	-	-
il10	-	-
il1b	0.02	0.03
jun	0.02	0.2
junb	0.008	0.01
mpx	0.008	0.008
rel	0.025	0.02
spi1	0.004	0.004
tirap	-	-
tlr1	-	-
tlr4bb	-	-
tlr5a	0.002	0.002
tnfa	-	-
reference genes, FAM label
bactin1	0.15	3
ppial	0.004	0.064
rplp0	0.1	4
control for genomic DNA contamination, FAM label
intron control (cxcr3.2)	-	-
immune response genes, TR label
ccl-c5a	-	-
chia.6	0.006	-
cxcl-c13d	-	-
cxcl-c5c	0.006	0.004
cxcr3.2	-	-
cxcr4b	-	0.002
il8	0.001	0.002
mmp9	0.01	0.1
myd88	-	-
nfκb2	-	-
rela	-	0.008
sarm1	-	0.002
ticam1	-	-
tlr5b	-	-
traf6	-	-
reference genes, TR label
bactin1	0.4	1
ppial	0.01	0.02
rplp0	0.008	0.12
