# Supplementary material for: Rapid screening of innate immune gene expression in zebrafish using reverse transcription - multiplex ligation-dependent probe amplification
Source: BMC Res Notes. 2011 Jun 15;4:196. doi: 10.1186/1756-0500-4-196 (PMC3138464; doi:10.1186/1756-0500-4-196)
Supplement: Additional file 3 — Supplementary Table 3. Comparison of RT-MLPA and microarray data. [file 1756-0500-4-196-S3.XLS]

## Sheet: Sheet1
Supplementary Table 3. Comparison of RT-MLPA and microarray data*
	E11 adult 6 dpi		Mma20 adult 6 dpi		SL1027 embryo 8 hpi
Gene	microarray	RT-MLPA	microarray	RT-MLPA	microarray	RT-MLPA
ccl20	1.03559	1.13427	-1.45009	-1.3	4.03545	1.32473
ccl-c24i	-1.16246	1.76133	12.278	11.2062	5.77461	5.08228
ccl-c5a	-1.03703	1.72976	3.30897	7.63706	3.63373	2.52727
chia.6	1.38287	1.28376	8.80336	9.77236	3.63654	2.11347
cxc46	1.38035	1.33162	1.58092	1.14666	2.52601	2.94559
cxcl-c13d	-1.1	1.79007	5.7	3.90946	2.23633	1.16827
cxcl-c1c	-1.09433	-1.1	3.40883	4.97764	4.04773	12.7833
cxcl-c5c	1.10721	2.5014	-1.70987	-1.03	1.59678	2.63793
cxcr3.2	-1.12175	1.60157	5.45981	13.3899	-1.99938	-2.31
cxcr4b	2.12781	2.24202	5.45134	7.18097	-1.0598	1.00027
fkbp5	1.88596	0.922305	2.09704	1.44617	2.2023	1.04213
fos	1.53847	1.86363	1.96916	1.21076	2.39121	3.98801
ifnphi1	-1.31287	-1.1	1.03652	0.777942	1.9	2.06719
il10	-1.34598	1.07921	2.23334	1.58599	3.74535	3.14951
il1b	-1.20706	1.06718	26.5971	2.81218	4.41143	4.60896
il8	absent	1.05902	absent	12.6384	absent	2.58867
jun	1.29389	1.30974	1.35337	-1.08183	1.31952	1.14397
junb	-1.10691	0.874769	5.46785	2.83564	3.38776	4.9446
mmp9	1.41443	1.29896	58.0292	72.3313	9.55304	10.8908
mpx	1.52935	1.35637	10.2774	10.8357	-2.12005	-2.357
myd88	-1.03275	1.87421	1.71362	4.23758	1.17218	1.40107
nfkb2	1.18721	2.09036	2.03603	3.87369	1.61757	2.02911
rel	1.21322	1.22664	3.25163	2.08706	1.87805	1.65001
rela	1.81892	2.06808	2.32034	1.7875	1.01672	1.23684
sarm1	1.11551	2.34086	-1.51338	3.11772	-1.0434	-1.02
spi1	1.2787	1.2529	6.13616	3.04446	1.08817	1.10679
ticam1	-1.19728	1.67914	1.44058	2.0303	1.06864	1.1563
tirap	-1.29455	-1.4	2.87163	1.79517	1.12201	-1.4
tlr1	-1.19424	1.13909	4.5584	3.586	-0.903274	1.51075
tlr4bb	-1.17336	-1.385	1.62904	-1.071	1.14496	-1.37
tlr5a	1.194	2.00575	5.96483	3.35544	1.71881	1.20759
tlr5b	1.3671	2.33959	10.4107	75.6001	1.72822	4.96677
tnfa	-1.4698	1.20103	32.2079	8.47158	6.21359	9.13707
traf6	1.22533	1.48469	1.43034	2.20124	1.11584	1.15364
* The table shows the fold change differences between infected fish and controls in microarray and RT-MPLA data of the same biological samples
Adult fish were injected with M. marinum strains E11 and Mma20 and embryos with S. typhimurium strain SL1027 as in Figure 2.
yellow: minimally 2-fold up-regulated by infection, microarray P-value < 0.0001
blue: minimally 2-fold down-regulated by infection, microarray P-value < 0.0001
bold: 3-fold change or higher
bold italics: 5-fold change or higher
